# Supplementary material for: Interleukin-13 and its receptor are synaptic proteins involved in plasticity and neuroprotection
Source: Nat Commun. 2023 Jan 13;14:200. doi: 10.1038/s41467-023-35806-8 (PMC9839781; doi:10.1038/s41467-023-35806-8)
Supplement: Supplementary file 3 — Source Data [file 41467_2023_35806_MOESM3_ESM.xlsx]

## Sheet: Figure 1c
Figure 1c	IL-13 mean intensity (AU)				Average
	Global	Vglut1	VGAT			Global	VGLUT1	VGAT
Animal 1	204	204	97.2922		Animal 1	204.106	232	197.967
	134	134	250.527		Animal 2	219.538	232.987	196.701
	198	198	192.152		Animal 3	214.664	257.474	171.406
	223	223	94.8599
	223	223	142.695		mean	212.77	240.82	188.691
	202	202	294.309		SD	7.88873	14.4311	14.9832
	154	154	210.8
	190	190	261.067
	140	140	242.42		One-way ANOVA		Sidak post hoc comparison
	189	189	184.855		F Value	P-Value	Global vs VGluT1	VGluT1 vs VGAT
	199	199	143.506		F (2,6) = 12.53	p=0.0072	p=0.0481	p=0.0049
	195	195	260.257
	87	87	145.938
	203	203	141.884
	319	319	177.558
	164	164	278.904
	181	181	131.344
	179	179	194.584
	221	221	321.875
	183	183	203.503
	222	222	179.18
	186	186	178.369
	235	235	154.046
	252	252	248.906
	216	216	195.395
	299	299	216.475
	308	308	169.451
	328	328	175.937
	237	237	252.96
	221	221
	144	214
	150	243
	75	273
	156	264
	120	258
	74	281
	152	313
	278	258
	93	264
	184	227
	152	297
	130	255
	133	235
	119	280
	75	263
	127	221
	180	240
	90	295
	136	249
	173	277
	137	271
	108	258
	103	282
	127	258
	127	335
	166	270
	186	161
	167	194
	214	160
	243
	273
	264
	258
	281
	313
	258
	264
	227
	297
	255
	235
	280
	263
	221
	240
	295
	249
	277
	271
	258
	282
	258
	335
	270
	161
	194
	160
	134
	221
	171
	85
	222
	225
	244
	202
	171
	159
	177
	135
	193
	188
	177
	130
	97
	196
	274
	272
	299
	199
	181
	227
	264
	227
	239
	242
	272
	197
	265
	241
	199
	231
	274
	244
	226
	287
	182
	186
	276
	230
	253
	197
	81
Animal 2	261	261	224.347
	257	257	253.295
	198	198	206.657
	199	199	256.512
	254	254	272.594
	268	268	153.585
	245	245	222.739
	193	193	291.893
	247	247	389.19
	225	225	134.287
	221	221	116.596
	309	309	184.946
	246	246	164.843
	237	237	149.565
	239	239	156.802
	241	241	149.565
	189	189	164.843
	186	186	204.244
	149	149	166.451
	233	233	131.874
	230	230	135.895
	257	257
	153	153
	262	262
	237	237
	226	226
	225	225
	227	227
	227	227
	219	219
	218	218
	254	254
	200	200
	253	253
	206	206
	287	222
	172	300
	201	291
	287	275
	223	243
	208	232
	215	222
	128	231
	180	220
	188	316
	197	261
	193	252
	150	268
	148	244
	128	182
	126	224
	61	202
	208	276
	163	218
	182	204
	208	199
	184	228
	266	226
	249	232
	210	210
	163	197
	199	226
	164	219
	185	216
	251	225
	211	221
	242	209
	304	216
	229	238
	195	210
	216	231
	252	216
	222	260
	300	263
	291	277
	275	296
	243	251
	232
	222
	231
	220
	316
	261
	252
	268
	244
	182
	224
	202
	276
	218
	204
	199
	228
	226
	232
	210
	197
	226
	219
	216
	225
	221
	209
	216
	238
	210
	231
	216
	260
	263
	277
	296
	251
	216
	202
	224
	221
	257
	197
	267
	243
	222
	255
	243
	223
	195
	197
	164
	181
	176
	160
	196
	145
	241
	237
	192
	150
	237
	254
	147
	188
	251
Animal 3	309	309	188.728
	309	309	212.728
	321	321	194.183
	278	278	181.092
	273	273	181.092
	316	316	174.546
	244	244	105.819
	282	282	189.819
	311	311	127.637
	351	351	160.364
	326	326	168.001
	244	244	186.547
	291	291	106.91
	269	269	180.001
	183	183	160.364
	281	281	186.547
	136	136	189.819
	256	256	200.728
	235	235	147
	259	259	171
	250	250	174
	222	222	184
	139	139
	199	199
	182	182
	196	196
	256	256
	207	207
	298	298
	156	156
	118	118
	337	337
	289	289
	301	301
	316	316
	286	286
	205	205
	192	192
	325	325
	150	319
	88	337
	194	243
	260	300
	82	329
	86	275
	198	381
	186	323
	197	283
	126	207
	212	154
	189	238
	171	286
	192	246
	201	290
	56	114
	197	269
	161	341
	198	234
	107	280
	129	217
	194	294
	181	255
	220	215
	171	233
	127	124
	105	142
	162	233
	116	139
	123	264
	172	330
	155	231
	104	336
	158	334
	159	295
	96	214
	319	308
	337	317
	243	205
	300
	329
	275
	381
	323
	283
	207
	154
	238
	286
	246
	290
	114
	269
	341
	234
	280
	217
	294
	255
	215
	233
	124
	142
	233
	139
	264
	330
	231
	336
	334
	295
	214
	308
	317
	205
	175
	156
	203
	171
	109
	179
	215
	264
	148
	205
	153
	121
	92
	199
	202
	217
	194
	97
	227
	41
	37
	90
	205
	98
	167
	382

## Sheet: Figure 1f
Figure 1f	IL-13 positive synapses (%)				Average
	% IL13+/vglut+	% IL13ra1+/vglut+				% IL13+/vglut+	% IL13ra1+/vglut+
Animal 1	86.9565	68.75			Animal 1	78.2549	67.384
	89.4737	64.2857			Animal 2	69.3514	71.5621
	80	61.9048			Animal 3	72.7925	68.1877
	67.7419	73.2143
	63.1579	69.5652			mean	73.4662	69.0446
	92.8571	65.625			SD	4.48985	2.21693
	86.3636	65
	64.7059	68.2927
	80	80.9524			Two-tailed T-test
	78.5714	56.25			t value	P-value
	80				t = 1.529, df = 4	p=0.2009
	69.2308
Animal 2	33.3333	68.8889
	65.2174	88.8889
	76.1905	76.9231
	73.913	72.2222
	58.3333	75
	68	78.9474
	75.6757	66.6667
	78.2609	60
	95.2381	56.5217
Animal 3	83.7209	88
	71.875	69.5652
	75	62.5
	74.4681	70
	75	62.5
	76.1905	66.6667
	65.5172	70.8333
	65.2174	73.3333
	77.7778	53.3333
	63.1579	62.5
		70.8333

## Sheet: Figure 1g
Figure 1g	IL-13 WB PSD fractionation
Animal 1
Animal 2
Animal 3

## Sheet: Figure 1h
Figure 1h	IL-13Ra1 WB PSD fractionation
Animal 1
Animal 2
Animal 3

## Sheet: Figure 1i
Figure 1i	IL-13/IL-13Ra1 fraction in SYP/PSD fraction (%)
	% IL-13/PSD	% IL13/SYP	% IL13Ra1/PSD	% IL13Ra1/SYP
Animal 1	8.88017	20.9594	108.03	39.0085
Animal 2	8.56214	74.2643	104.264	57.3008
Animal 3	21.8307	43.0298	79.9895	34.4218
mean	13.091	46.0845	97.4279	43.577
SD	7.57047	26.7834	15.219	12.1043

## Sheet: Figure 1m
Figure 1m	IL-13/IL-13Ra1/pIL-13Ra1 positive synapses (%)				average
	% IL13+	% IL13Ra1+	% pIL13Ra1			% IL13+	% IL13Ra1+	% pIL13Ra1
Culture 1	55.9322	61.5385	61.5385		Culture 1	66.4415	74.5934	71.4062
	77.7778	100	76.4706		Culture 2	49.163	80.6355	69.223
	68.9655	66.6667	62.5		Culture 3	65.2288	81.1562	83
	61.1111	71.4286	56.5217
	68.4211	73.3333	100		mean	60.2778	78.795	74.5431
					SD	9.64475	3.64802	7.40483
Culture 2	23.0769	56	63.6364
	40	81.8182	72.2222
	78.5714	76.4706	66.6667
	41.6667	100	66.6667
	62.5	88.8889	76.9231
Culture 3		83.3333	65
	50	61.5385	91.6667
	73.3333	70	100
	76.4706	90.9091	83.3333
	61.1111	100	75

## Sheet: Figure 2e
Figure 2e	IL-13/IL-13Ra1 distance from PSD-95 (micron)
	Distance PSD95-IL13 (micron)	Distance PSD95-IL13Ra1 (micron)
Culture 1	0.198199	-0.028054
	0.17958	0.05991
	0.043518	0
	0.034685	0.10811
	0.176877	-0.043746
	-0.026627	-0.015641
	0.183784	0.001577
	0.308309	0.047648
	0.206356	0.195199
	0.12072	0.189941
	-0.020945	0.017443
	0.13929	0.025927
	-0.004605	-0.080934
	0.083797	0.002753
	0.072072	0.085586
	0.131381	0.089189
	0.175013	-0.018869
	0.292293	0.037238
	0.168918	0.026909
	0.247448	0.063315
	-0.050625	-0.027492
	0.127127	0.01046
	0.167117	0.160215
	0.209759	0.045865
	0.042792	-0.01404
	0.084461	0.006607
	0.047673	0.152702
	0.156758	0.028028
	0.099101	0.018218
	0.095796	0.03979
	0.078305	0.09039
	0.042044	-0.055305
	0.125927	0.001701
	0.145737	-0.03491
	0.091343	0.00885
	0.1927	-0.005606
	0.069069	0.008428
	0.080007	0.016266
	0.292693	0.001523
	0.14925	-0.035135
	0.164916	0.054504
	0.218218	0.026126
	0.240793	0.182433
	0.236564	0.085285
	0.182465	-0.012426
	0.202402	-0.06504
	0.111763	0.190765
	0.220021	0.143143
	0.126878	-0.005856
	0.068069	-0.015941
	0.051752	0.130756
	0.078078	0.037137
	0.051351	-0.01051
	0.179955	0.050901
	0.126126	0.220721
	0.117417	-0.024074
	0.14054	-0.027227
	0.231432	0.069419
	0.135736	0.004804
	0.191617	0.126126
	0.084234	0.013663
	0.1255	-0.013574
	0.109359	0.019906
	0.131232	0.01001
	0.209209	0.084084
	0.094594	0.097598
Culture 2	0.088839	-0.006506
	0.220946	-0.101352
	0.154529	-0.010936
	0.060185	-0.048498
	0.197823	0.001276
	0.095295	0.031006
	0.112312	0.053403
	0.115766	0.059459
	0.097097	0.116267
	0.140268	0.029729
	0.107737	0.181534
	0.082069	0.058809
	0.048799	0.094698
	0.132082	-0.011562
	0.236497	-0.01927
	0.187089	0.017068
	-0.111113	0.06727
	0.253056	0.028379
	0.117389	0.108484
	0.265401	-0.009613
	0.034435	-0.056107
	0.192367	-0.01021
	0.077481	0.003854
	0.14014	0.08769
	0.149255	0.153282
	-0.006331	0.048149
	0.243122	-0.082683
	0.191599	-0.001802
	0.156159	0.027227
	0.025525	0.04467
	0.161165	0.033583
	0.203004	0.015316
	0.231239	0.112241
	0.251108	-0.127704
	0.112167	0.000825
	0.254752	-0.068969
	0.195855	0.204655
	0.14325	0.096096
	0.110741	0.013789
	0.257256	0.014264
	0.064568	-0.01564
	0.058911	0.181435
	0.250511	0.0494
	0.37239	-0.206847
	0.0482	0.108109
	0.144599	-0.074176
	0.003804	-0.011011
	0.138094	0.089465
	0.200009	0.033184
	0.135341	-0.032032
	0.203542	-0.008934
	0.164546	-0.054654
	0.173781	0.028529
	0.084087	-0.022498
	0.179587	0.153384
	0.122202	-0.011138
	0.195704	-0.022447
	0.217002	0.018768
	0.19195	0.092743
	0.187688	-0.05
	0.176912	0.16001
	0.233866	0.008818
	0.194803	0.025526
	0.22078	0.113413
	0.178284	-0.014389
	0.237171	-0.024049
	0.105708	-0.008558
Culture 3	0.194553	0.002603
	0.13401	0.203204
	0.490491	0.031532
	0.178601	-0.049925
	0.177084	-0.007883
	0.152028	0.014715
	0.085514	0.082082
	0.190991	0.042392
	0.084685	0.08919
	0.096972	-0.005531
	0.060862	0.004504
	0.147459	-0.02993
	0.105082	0.001652
	0.150677	0.011912
	0.189897	0.076577
	0.086362	0.041842
	0.206641	0.042793
	0.100755	0.075075
	0.074177	0.006686
	0.07928	0.090392
	0.226231	0.018533
	0.184442	0.083936
	0.149555	0.13033
	0.130135	0.039642
	0.070473	-0.017593
	0.084785	0.182187
	-0.095648	0.016667
	-0.011036	0.016217
	0.149553	-0.042543
	0.293555	0.025526
	0.148648	0.155659
	0.179579	-0.037414
	0.154695	0.108336
	0.211614	0.074453
	0.168372	0.02928
	0.085763	0.174475
	0.179268	-0.003003
	0.264266	0.042943
	0.048424	-0.055958
	0.124552	0.115167
	0.097998	0.033785
	0.180235	0.019445
	0.208942	0.005255
	0.139141	0.037439
	0.273979	-0.006331
	0.190519	0.140442
	0.162138	-0.000701
	0.188695	0.06359
	0.179584	0.034684
	0.165172	0.075677
	0.177283	0.112613
	0.272148	-0.011612
	0.175178	-0.067869
	0.128055	0.130332
	0.160785	0.011475
	0.222522	0.170676
	0.074452	-0.007808
	0.075726	0.266742
	0.119824	0.070221
	0.1955	-0.037163
	0.245048	0.035235
	0.037312	0.069445
	0.100301	0.149729
	0.250661	0.102603
	0.105807	0.183935
	0.141842	0.175677
	0.093844	-0.02948

## Sheet: Figure 2f
Figure 2f	IL-13/IL-13Ra1 distance from Bassoon (micron)
	Distance Bassoon-IL13 (micron)	Distance Bassoon-IL13Ra1 (micron)
Culture 1	-0.08759	-0.171021
	0.000826	-0.147148
	-0.135139	-0.048048
	-0.028028	-0.145345
	0.117119	-0.208108
	-0.00473	-0.090616
	0.014389	-0.108994
	-0.027842	-0.133383
	0.065066	-0.232883
	0.06419	-0.118918
	0.026527	-0.092843
	0.01952	-0.089765
	-0.153606	-0.13526
	0.054655	-0.224625
	-0.03969	-0.125226
	0.081734	-0.020171
	0	-0.090615
	0.02978	-0.289665
	-0.019895	-0.079129
	0.011561	-0.17012
	-0.093244	-0.134559
	0.021053	-0.142943
	0.117919	-0.225225
	0.028829	-0.173424
	0.055856	-0.165166
	0.012606	-0.186187
	0.061662	-0.186386
	0.112614	-0.185911
	-0.07743	-0.047047
	0.034686	-0.11554
	0.093194	-0.105481
	-0.031982	-0.151277
	-0.105631	-0.293093
	0.017643	-0.165541
	-0.089693	-0.174174
	-0.041542	-0.340565
	0.005505	-0.060435
	-0.005323	-0.169795
	0.064546	-0.283759
	-0.110511	-0.132958
	0.154436	-0.167468
	-0.019395	-0.144244
	0.065067	-0.157708
	0.028079	-0.024024
	-0.006307	-0.12973
	0.101355	-0.081157
	0.01419	-0.158809
	-0.050652	-0.047348
	0.006306	-0.135636
	0.168174	-0.164739
	-0.022524	-0.206839
	-0.002852	-0.145052
	0.017519	-0.092721
	0.024175	-0.098202
	0.073702	-0.219678
	-0.007658	-0.103508
	0.041443	-0.205889
	0.199957	-0.218152
	0.04805	-0.062616
	-0.065142	-0.187095
	-0.041516	-0.01404
	0.117568	-0.130536
	-0.006056	-0.071699
	0.057259	-0.122077
	-0.034535	-0.077856
	-0.036788	-0.127007
Culture 2	-0.045045	-0.021398
	0.036136	-0.084237
	0.092494	-0.171228
	-0.007358	-0.120401
	-0.069596	-0.120174
	-0.005957	-0.194102
	0.033409	-0.201509
	0.054206	-0.088593
	0.080331	-0.124579
	-0.0252	-0.214114
	0.017417	-0.091294
	0.172598	-0.12883
	-0.034835	-0.0741
	0.032432	-0.057209
	0.062862	-0.190818
	0.007883	-0.166367
	0.076551	-0.18832
	0.058058	-0.084787
	0.05991	-0.092721
	0.103603	-0.099326
	-0.031657	-0.023874
	0.232933	-0.225458
	0.041842	-0.167584
	-0.048924	-0.154056
	-0.021521	-0.145745
	0.056556	-0.098102
	-0.061661	-0.244445
	-0.024399	-0.103379
	0.005231	-0.114117
	-0.004404	-0.113863
	0.115615	-0.169221
	-0.057257	-0.158862
	0.098424	-0.168773
	0.050851	-0.105808
	0.235142	-0.064116
	0.115316	-0.208112
	0.176135	-0.210813
	0.084084	-0.189196
	-0.052552	-0.028905
	0.076204	-0.075678
	0.07445	-0.163565
	0.126781	-0.157434
	0.014414	0.141892
	0.09009	-0.046247
	0.137768	-0.131732
	-0.007507	-0.05986
	0.010511	-0.161162
	-0.08008	-0.234994
	-0.110511	-0.162169
	-0.016017	-0.162915
	0.017567	-0.207415
	0.023099	-0.111465
	0.165018	-0.221471
	0.041642	-0.167049
	0.025101	-0.128829
	0.072073	-0.100004
	0.061187	-0.162141
	0.081836	-0.212118
	-0.006882	-0.025226
	0.00523	-0.176685
	-0.010811	-0.033034
	0.041641	-0.049652
	0.10936	-0.205866
	0.056607	-0.080935
	-0.000751	-0.158116
	-0.114665	-0.142649
	0.061587	-0.055558
Culture 3	-0.033033	-0.118775
	-0.058559	-0.061689
	0.1994	-0.132964
	-0.069369	-0.049251
	0.088889	-0.192251
	-0.090291	-0.152709
	0.009018	-0.073577
	0.089865	-0.303303
	0.004805	-0.151952
	-0.009009	-0.232733
	0.012837	-0.211461
	0.046547	-0.123324
	-0.007883	-0.18018
	0.017067	-0.031832
	0.078829	-0.178378
	0.067668	-0.216516
	0.013238	-0.163663
	0.005531	-0.243469
	0.108213	-0.093193
	-0.006657	-0.166817
	0.071024	-0.22057
	-0.016216	-0.072523
	0.045497	-0.071321
	0.139295	-0.008409
	-0.050453	-0.140841
	-0.075679	-0.055181
	0.005105	-0.124099
	-0.03904	-0.088964
	0.142249	-0.191442
	-0.00976	-0.152402
	-0.01419	-0.077628
	0.041443	-0.14009
	0.026428	-0.082733
	0.092746	-0.08969
	-0.113518	-0.086586
	-0.003003	-0.029529
	0.067796	-0.033608
	0.028355	-0.206632
	0.006657	-0.132733
	-0.047075	-0.039039
	0.138745	-0.168769
	-0.056409	-0.216992
	0.130761	-0.138744
	-0.007232	-0.056109
	0.013514	-0.036038
	0.10551	-0.10571
	0.021773	-0.165373
	0.080082	-0.133339
	0.051504	-0.101356
	0.030206	-0.203212
	0.117194	-0.234244
	0.065717	-0.106511
	-0.144172	-0.146453
	-0.023124	-0.091896
	-0.052705	-0.117122
	-0.000575	-0.154536
	0.217218	-0.184767
	0.020921	-0.120301
	0.154733	-0.066219
	-0.073842	-0.14295
	0.0244	-0.051078
	0.074178	-0.103984
	0.058861	-0.081385
	-0.026903	-0.119825
	0.054856	-0.191449
	-0.047647	-0.100805
	0.070073	-0.120826

## Sheet: Figure 2h
Figure 2h	IL-13 distance from IL-13Ra1 (micron)
	Distance IL13Ra1-IL13 (micron)
Culture 1	0.145345
	0.276156
	0.208589
	-0.021412
	0.086036
	0.202703
	0.072433
	0.157958
	0.038679
	0.192793
	0.098499
	0.232282
	0.091892
	0.147988
	0.072072
	0.09955
	0.17051
	0.124535
	-0.117237
	0.167207
	0.115946
	0.14955
	-0.112883
	0.114835
	0.108918
	0.032402
	0.151832
	0.171531
	0.168649
	0.090871
	0.182883
	0.0194
	0.03045
	0.207477
	0.140631
	0.257658
	0.034804
	0.194235
	0.186036
	0.188588
	0.160541
	0.07928
	0.201502
	0.147808
	0.146546
	0.147567
	0.303603
	0.162282
	0.041862
	0.20036
	0.155015
	0.123183
	0.129669
	0.187868
	0.222403
	0.125946
	0.131711
	0.131891
	0.178888
	0.056666
	0.193514
	0.124774
	0.173573
	0.021081
	0.081982
	0.115886
Culture 2	-0.06051
	0.138108
	0.176127
	0.17009
	0.316517
	0.111651
	0.106366
	0.127387
	0.114354
	0.133123
	-0.032163
	0.123543
	0.092613
	0.051081
	0.010271
	0.071982
	0.237387
	0.103303
	-0.004624
	-0.142343
	0.11997
	0.052973
	0.088288
	0.197538
	0.029189
	0.189189
	-0.06937
	0.11027
	0.11997
	0.159519
	0.041622
	0.225226
	0.078919
	0.245916
	-0.18649
	0.062102
	0.2627
	0.166486
	0.024864
	0.154054
	0.190991
	-0.060781
	0.072012
	0.049639
	0.151351
	-0.043243
	0.015976
	0.051532
	0.201201
	0.16
	0.171772
	0.149189
	0.128379
	-0.063423
	0.224234
	0.227027
	0.124925
	0.11411
	0.058378
	0.383513
	0.321922
	0.293694
	0.314564
	0.08009
	0.103123
	0.12928
	0.116877
Culture 3	0.270931
	0.06967
	0.067388
	0.188558
	0.121562
	0.115255
	0.154594
	0.208709
	0.112433
	0.228648
	0.121021
	0.235736
	0.196757
	0.215045
	0.246577
	0.162913
	0.13982
	0.072552
	0.333603
	-0.062222
	0.086487
	0.136096
	0.149069
	0.221081
	0.066216
	0.197298
	0.149189
	0.103304
	0.102703
	0.197478
	0.135135
	0.044865
	0.117298
	0.171742
	0.153874
	0.195075
	0.244534
	0.18
	0.20973
	0.131531
	0.004505
	0.154955
	0.172672
	0.052973
	-0.066426
	0.174324
	0.215135
	0.067267
	0.192973
	0.125075
	0.107387
	0.141592
	0.187387
	0.2203
	0.171291
	0.35631
	0.220721
	0.138979
	0.286846
	0.13039
	0.065346
	0.182102
	0.226396
	0.142793
	0.142102
	0.134114
	0.107147

## Sheet: Figure 2i
Figure 2i	IL-13/IL-13Ra1 distance from MAP2 (micron)
	Distance Map2-IL13Ra1 (micron)	Distance Map2-IL13 (micron)
Culture 1	0.144144	0.289489
	0.13009	0.406246
	0.225165	0.433754
	0.201682	0.18027
	0.118919	0.204955
	0.109189	0.311892
	0.17027	0.242703
	0.16997	0.327928
	0.191291	0.22997
	0.091892	0.284685
	0.038438	0.136937
	0.044925	0.277207
	0.152132	0.244024
	0.069189	0.217177
	0.115315	0.187387
	0.139189	0.238739
	0.094955	0.265465
	0.101111	0.225646
	0.243123	0.125886
	0.063904	0.231111
	0.065976	0.181922
	0.187387	0.336937
	0.341802	0.228919
	0.144144	0.258979
	0.115556	0.224474
	0.137808	0.17021
	0.297898	0.44973
	0.30991	0.481441
	0.175135	0.343784
	0.134775	0.225646
	0.191081	0.373964
	0.285285	0.304685
	0.124535	0.154985
	0.163964	0.371441
	0.121081	0.261712
	0.071351	0.329009
	0.235646	0.27045
	0.178468	0.372703
	0.105315	0.291351
	0.155556	0.344144
	0.147327	0.307868
	0.139399	0.218679
	0.198198	0.3997
	0.183033	0.330841
	0.155676	0.302222
	0.15973	0.307297
	0.158559	0.462162
	0.123604	0.285886
	0.105676	0.147538
	0.188829	0.389189
	0.251682	0.406697
	0.15009	0.273273
	0.182763	0.312432
	0.089099	0.276967
	0.111201	0.333604
	0.202703	0.328649
	0.152643	0.284354
	0.167568	0.299459
	0.284565	0.463453
	0.131712	0.188378
	0.141081	0.334595
	0.120721	0.245495
	0.247598	0.421171
	0.239309	0.26039
	0.158108	0.24009
	0.204715	0.320601
Culture 2	0.205345	0.144835
	0.206216	0.344324
	0.109459	0.285586
	0.166727	0.336817
	0.032432	0.348949
	0.103844	0.215495
	0.142943	0.249309
	0.103003	0.23039
	0.211862	0.326216
	0.115946	0.249069
	0.19961	0.167447
	0.101592	0.225135
	0.096216	0.188829
	0.170901	0.221982
	0.254474	0.264745
	0.164895	0.236877
	0.166637	0.404024
	0.180661	0.283964
	0.194234	0.18961
	0.377778	0.235435
	0.087808	0.207778
	0.158198	0.211171
	0.204955	0.293243
	0.158498	0.356036
	0.096757	0.125946
	0.177778	0.366967
	0.167748	0.098378
	0.072793	0.183063
	0.153664	0.273634
	0.1797	0.339219
	0.236216	0.277838
	0.193393	0.418619
	0.175135	0.254054
	0.103273	0.349189
	0.35916	0.17267
	0.088529	0.150631
	0	0.2627
	0.081922	0.248408
	0.101622	0.126486
	0.152432	0.306486
	0.138378	0.329369
	0.188949	0.128168
	0.221982	0.293994
	0.198559	0.248198
	0.150511	0.301862
	0.166967	0.123724
	0.14967	0.165646
	0.06012	0.111652
	0.133934	0.335135
	0.08	0.24
	0.178979	0.350751
	0.162883	0.312072
	0.14036	0.268739
	0.287387	0.223964
	0.154625	0.378859
	0.08009	0.307117
	0.067868	0.192793
	0.37544	0.48955
	0.3	0.358378
	0.158559	0.542072
	0.118198	0.44012
	0.208108	0.501802
	0.058559	0.373123
	0.214414	0.294504
	0.085766	0.188889
	0.158288	0.287568
	0.233754	0.350631
Culture 3	0.128048	0.398979
	0.328318	0.397988
	0.15027	0.217658
	0.22955	0.418108
	0.238979	0.360541
	0.061051	0.176306
	0.054595	0.209189
	0.152402	0.361111
	0.162162	0.274595
	0.228649	0.457297
	0.141321	0.262342
	0.077327	0.313063
	0.073153	0.26991
	0.133694	0.348739
	0.137447	0.384024
	0.226216	0.389129
	0.183784	0.323604
	0.177778	0.25033
	0.080721	0.414324
	0.182042	0.11982
	0.15039	0.236877
	0.293333	0.429429
	0.157237	0.306306
	0.152432	0.373513
	0.300811	0.367027
	0.099459	0.296757
	0.08	0.229189
	0.151351	0.254655
	0.227087	0.32979
	0.148468	0.345946
	0.097898	0.233033
	0.322162	0.367027
	0.158498	0.275796
	0.244775	0.416517
	0.133273	0.287147
	0.127808	0.322883
	0.061772	0.306306
	0.115676	0.295676
	0.118919	0.328649
	0.14955	0.281081
	0.08018	0.084685
	0.1	0.254955
	0.1997	0.372372
	0.106366	0.159339
	0.198438	0.132012
	0.148649	0.322973
	0.116216	0.331351
	0.112613	0.17988
	0.094054	0.287027
	0.074535	0.19961
	0.074595	0.181982
	0.209279	0.350871
	0.067568	0.254955
	0.285045	0.505345
	0.109129	0.28042
	0.31321
	0.134324	0.355045
	0.119459	0.258438
	0.104505	0.391351
	0.085886	0.216276
	0.117237	0.182583
	0.095616	0.277718
	0.215676	0.442072
	0.095495	0.238288
	0.131952	0.274054
	0.184565	0.318679
	0.144144	0.251291

[truncated: 55 more sheets: Figure 2j, Figure 3a-b, Figure 3c-d, Figure 3g, Figure 3h, Figure 4b, Figure 4d, Figure 4f, Figure 4h, Figure 4j, Figure 4l, Figure 5b, Figure 5d, Figure 5f, Figure 5h, Figure 5j, Figure 6, Figure 6c, Figure 6e, Figure 6f …]
